# Supplementary material for: Iron Parameters in Patients Treated with Roxadustat for Anemia of Chronic Kidney Disease
Source: J Clin Med. 2023 Jun 22;12(13):4217. doi: 10.3390/jcm12134217 (PMC10342436; doi:10.3390/jcm12134217)
Supplement: Supplementary file 1 [file jcm-12-04217-s001.zip]

Archive with 1 entries (1 files):
- jcm-2311282-supplementary.pdf
